# Supplementary material for: Metabolomic Signatures of Alzheimer’s Disease Indicate Brain Region-Specific Neurodegenerative Progression
Source: Int J Mol Sci. 2023 Sep 30;24(19):14769. doi: 10.3390/ijms241914769 (PMC10573054; doi:10.3390/ijms241914769)
Supplement: Supplementary file 1 [file ijms-24-14769-s001.zip]

Archive with 1 entries (1 files):
- ijms-2615436-supplementary.pdf
